# Supplementary material for: The Associations between 24-Hour Movement Behaviours and Quality of Life in Preschoolers: A Compositional Analysis of Cross-Sectional Data from 2018–2021
Source: Int J Environ Res Public Health. 2022 Nov 14;19(22):14969. doi: 10.3390/ijerph192214969 (PMC9690870; doi:10.3390/ijerph192214969)
Supplement: Supplementary file 1 [file ijerph-19-14969-s001.zip]

Archive with 3 entries (3 files):
- Supplementary Material S1.pdf
- Supplementary Material S2.pdf
- Supplementary Material S3_Sample SMALLQ & PedsQL.pdf
